# Supplementary material for: Look beyond the Mirror: Laparoscopic Cholecystectomy in Situs Inversus Totalis—A Systematic Review and Meta-Analysis (and Report of New Technique)
Source: Diagnostics (Basel). 2022 May 19;12(5):1265. doi: 10.3390/diagnostics12051265 (PMC9140146; doi:10.3390/diagnostics12051265)
Supplement: Supplementary file 1 [file diagnostics-12-01265-s001.zip]

Archive with 1 entries (1 files):
- diagnostics-1697783-supplementary.pdf
